# Supplementary material for: A Diverse Population of Cryptococcus gattii Molecular Type VGIII in Southern Californian HIV/AIDS Patients
Source: PLoS Pathog. 2011 Sep 1;7(9):e1002205. doi: 10.1371/journal.ppat.1002205 (PMC3164645; doi:10.1371/journal.ppat.1002205)
Supplement: Table S1 — Summary of mating assays and fertility. Top four isolates for fertility from each mating type indicate isolates that mated with the largest number of opposite mating type partners. (XLSX) [file ppat.1002205.s007.xlsx]

## Sheet: Sheet1
VGIII mating results	182 total mating pairs
	138 negative/44 positive
Positive Results
a x alpha	alpha x a*	Top 4 a isolates	Top 4 alpha isolates
ATCC32608 x 97/433	97/426 x B4546	CA1873 (VGIIIa)	97/433 (VGIIIa)
ATCC32608 x NIH312	97/428 x B4546	B4546 (VGIIIb)	B13C (VGIIIb)
B4546 x 97/426	97/428 x CA1227	CA1227 (VGIIIb)	CA2360 (VGIIIb)
B4546 x 97/428	97/433 x ATCC32608	ICB108 (VGIIIb)	NIH312 (VGIIIb)
B4546 x 97/433	97/433 x B4546
B4546 x B13C	97/433 x CA1227
B4546 x CA1053	97/433 x CA1232
B4546 x CA1093	97/433 x CA1277
B4546 x CA1135	97/433 x CA1508
B4546 x CA1283	97/433 x CA1873
B4546 x CA1700	97/433 x ICB108
B4546 x CA2318	B13C x B4546
B4546 x CA2350	B13C x CA1227
B4546 x DUMC140.97	B13C x CA1277
B4546 x EJB11	B13C x CA1873
B4546 x MEX203	B13C x ICB108
B4546 x MEX221	CA1053 x B4546
B4546 x MEX240	CA1093 x B4546
B4546 x NIH112	CA1135 x B4546
B4546 x NIH179	CA1283 x B4546
B4546 x NIH836	CA1700 x B4546
CA1227 x 97/428	CA2318 x B4546
CA1227 x 97/433	CA2350 x B4546
CA1227 x B13C	CA2350 x CA1227
CA1227 x CA2350	CA2350 x CA1232
CA1227 x MEX240	CA2350 x CA1277
CA1227 x NIH312	CA2350 x CA1508
CA1232 x 97/433	CA2350 x CA1873
CA1232 x CA2350	CA2350 x ICB108
CA1277 x 97/433	DUMC140.97 x B4546
CA1277 x B13C	EJB11 x B4546
CA1277 x CA2350	MEX203 x B4546
CA1508 x 97/433	MEX221 x B4546
CA1508 x CA2350	MEX240 x B4546
CA1508 x NIH312	MEX240 x CA1227
CA1873 x 97/433	NIH112 x B4546
CA1873 x B13C	NIH112 x ICB108
CA1873 x CA2350	NIH179 x B4546
CA1873 x NIH312	NIH312 x ATCC32608
ICB108 x B13C	NIH312 x CA1227
ICB108 x 97/433	NIH312 x CA1508
ICB108 x CA2350	NIH312 x CA1873
ICB108 x NIH112	NIH312 x ICB108
ICB108 x NIH312	NIH836 x B4546
* Note that column B presents the same data as column A, but is rearranged based on the alpha mating type identity.

## Sheet: Sheet2
CA1873 x 97/433	aa
CA1873 x B13C	ab
CA1873 x CA2350	ab
CA1873 x NIH312	ab
ATCC32608 x 97/433	ba
B4546 x 97/426	ba
B4546 x 97/428	ba
B4546 x 97/433	ba
B4546 x CA1053	ba
B4546 x CA1135	ba
B4546 x CA1283	ba
B4546 x CA2318	ba
B4546 x EJB11	ba
B4546 x MEX240	ba
B4546 x NIH179	ba
CA1227 x 97/428	ba
CA1227 x 97/433	ba
CA1227 x MEX240	ba
CA1232 x 97/433	ba
CA1277 x 97/433	ba
CA1508 x 97/433	ba
ICB108 x 97/433	ba
ATCC32608 x NIH312	bb
B4546 x B13C	bb
B4546 x CA1093	bb
B4546 x CA1700	bb
B4546 x CA2350	bb
B4546 x DUMC140.97	bb
B4546 x MEX203	bb
B4546 x MEX221	bb
B4546 x NIH112	bb
B4546 x NIH836	bb
CA1227 x B13C	bb
CA1227 x CA2350	bb
CA1227 x NIH312	bb
CA1232 x CA2350	bb
CA1277 x B13C	bb
CA1277 x CA2350	bb
CA1508 x CA2350	bb
CA1508 x NIH312	bb
ICB108 x B13C	bb
ICB108 x CA2350	bb
ICB108 x NIH112	bb
ICB108 x NIH312	bb
