# Supplementary material for: A Diverse Population of Cryptococcus gattii Molecular Type VGIII in Southern Californian HIV/AIDS Patients
Source: PLoS Pathog. 2011 Sep 1;7(9):e1002205. doi: 10.1371/journal.ppat.1002205 (PMC3164645; doi:10.1371/journal.ppat.1002205)
Supplement: Table S2 — Details of fingerprinting regions with digestion information for MAT PCR products that were subject to restriction enzyme digestion. (XLSX) [file ppat.1002205.s008.xlsx]

## Sheet: Sheet1
MATα						MATa
Fingerprint	Region	Enzyme	NEB Buffer	Conditions		Fingerprint	Region	Enzyme	Buffer	Conditions
1	6383 -> UAP1	SacI	1+BSA	4hours; 37oC		1	6383 -> UAP1	EcoRI	1	4hours; 37oC
2	UAP1 -> RPL22	EcoRI	1	4hours; 37oC		2	UAP1 -> SPO14	HindIII	2	4hours; 37oC
3	RPL22 -> BSP1	HindIII	2	4hours; 37oC		3	SPO14 internal	EcoRI	1	4hours; 37oC
4	BSP1 internal	SalI	3+BSA	4hours; 37oC		4	SPO14 -> IGS5*	SacI	1+BSA	4hours; 37oC
5	BSP1 ->SPO14	HindIII	2	4hours; 37oC		5	RPL39 -> NCM1	NcoI	3	4hours; 37oC
6	SPO14 internal	PvuI	3+BSA	4hours; 37oC		6	RPO41 -> BSP2	SacI	1+BSA	4hours; 37oC
7	SPO14 -> IGS12*	EcoRV	3+BSA	4hours; 37oC		7	BSP2 -> LPD1	NcoI	3	4hours; 37oC
8	IGS13*	PCR only	-	-		8	LPD1 -> CID1	HindIII	2	4hours; 37oC
9	LPD1 ->BSP2	PCR only	-	-		9	GEF1 -> RUM1	EcoRI	1	4hours; 37oC
10	BSP2 -> STE11	EcoRI	1	4hours; 37oC		10	RUM1 internal	NcoI	3	4hours; 37oC
11	STE11 internal	NcoI	3	4hours; 37oC		11	RUM1 -> STE11	EcoRI	1	4hours; 37oC
12	STE11 -> MYO2	SphI	2	4hours; 37oC		12	PRT1 -> STE3	BamHI	3+BSA	4hours; 37oC
13	MYO2 internal	EcoRV	3+BSA	4hours; 37oC		13	STE3 -> STE20	NcoI	3	4hours; 37oC
14	IGS18*	PCR only	-	-		14	STE20 -> MYO2	NcoI	3	4hours; 37oC
15	IGS19* ->ETF1	PCR only	-	-		15	MYO2 -> IKS1	HindIII	2	4hours; 37oC
16	ETF1 -> IKS1	HindIII	2	4hours; 37oC
17	IKS1 internal	PCR only	-	-
18	IKS1 -> PRT1	PCR only	-	-
19	PRT1 internal	NcoI	3	4hours; 37oC
20	IGS24*	PCR only	-	-
21	NCM1 internal	PCR only	-	-
22	NCM1 -> STE12	NcoI	3	4hours; 37oC
23	STE12 -> 2431	BglII	3	4hours; 37oC
*IGS regions numbered by counting down from 5' end of MAT locus
No restriction digests performed for areas with no or unreliable sequence, for amplicons less than 2kb, or for amplicons that provided both positive and negative results.
