# Supplementary material for: A Diverse Population of Cryptococcus gattii Molecular Type VGIII in Southern Californian HIV/AIDS Patients
Source: PLoS Pathog. 2011 Sep 1;7(9):e1002205. doi: 10.1371/journal.ppat.1002205 (PMC3164645; doi:10.1371/journal.ppat.1002205)
Supplement: Table S3 — Primers used in the study. (XLSX) [file ppat.1002205.s009.xlsx]

## Sheet: Sheet1
Primer name	Primer Sequence	Genetic marker amplified
JOHE10451	TACATCACCGGTCATATCTGC	SXI1α
JOHE10452	CTGGAGAAGCGCCTCACTGGA
JOHE14115	AGGGTACGTTTGAGGCCAGTT	SXI1α alternative
JOHE14116	GAAAGCGTTGGCAAGGAATGA
JOHE10453	TGATCGCACGAGCCAAATCCC	SXI2a
JOHE10454	GGCTTCCTGACAACACTTCTA
JOHE14408	ATCCTTTGCAGACGACTTGA	IGS
JOHE14409	GTGATCAGTGCATTGCATGA
JOHE14976	GCACGCTCTTCTCGCCTTCAC	TEF1
JOHE14977	GTAGTCGGCGTAGGTCTCAAC
JOHE14968	CCACCGAACCCTTCTAGGATA	GPD1
JOHE14969	CTTCTTGGCACCTCCCTTGAG
JOHE14970	AACATGTTCCCTGGGCCTGTG	LAC1
JOHE14971	ATGAGAATTGAATCGCCTTGT
JOHE14386	CCGGAACTGACCACTTCATC	CAP10
JOHE14387	GCCCACTCAAGACACAACCT
JOHE14974	CTCTCATTGTTCGCCGCTACT	PLB1
JOHE14975	GGAAGCCGAGGTCTGATTTGG
JOHE14972	TGCCCTGGATCCTAATGCTCT	MPD1
JOHE14973	ACCCAGACTGCCGCTGTCGTC
JOHE26294	CGTCTAATTGCAAAGATGAAGATTT	MATa fingerprint 1
JOHE26295	ATATCCGAAATAATACGAGATGCAA
JOHE24509	AGAAGAAGAGGAGGAGTAACGAGAC	MATa fingerprint 2
JOHE24510	ATGGCATTACGCAAGTCAAAAAACG
JOHE26017	CGTTTTTTGACTTGCGTAATGCCAT	MATa fingerprint 3
JOHE26018	GGTTATGATCCTCAAGACTTGGAT
JOHE24653	ATCCAAGTCTTGAGGATCATAACC	MATa fingerprint 4
JOHE24879	GGGGCTAAAGTTAAGGAAAAGAAG
JOHE24655	TCTCAAAAGACTTTCATCGTCAAG	MATa fingerprint 5
JOHE24881	ATACCTGTGCAATCATTTCTCTGA
JOHE24511	GATCGTCTCCTACAGGACTGAGA	MATa fingerprint 6
JOHE24512	TGAATGAACTTTTCGTCGGTAGA
JOHE24513	TGCTGCTACTGCCACTATTTGTA	MATa fingerprint 7
JOHE24514	GATTGTCAGCTCTACTGGTGCTT
JOHE24515	ATCCTTCCCTTCTTGTCAGTTTC	MATa fingerprint 8
JOHE24883	TGCGCGCTACTAGAGTATGTAAAC
JOHE24657	CTCTCTTTGTCCCTCTCTTCAGTC	MATa fingerprint 9
JOHE24658	ATGCTACTGCAGAAGTTGAGTGTC
JOHE26021	GACACTCAACTTCTGCAGTAGCAT	MATa fingerprint 10
JOHE26022	GTGAATTGAGTGATGAGGATTCAG
JOHE24659	CTGAATCCTCATCACTCAATTCAC	MATa fingerprint 11
JOHE24660	AGGCGCGAATATTCTGGTAGATAA
JOHE24888	GTGTGTCAAATCAACAAATGGATT	MATa fingerprint 12
JOHE24662	AATCTGGAGAGTACATCTTTAGGC
JOHE24663	AACCTTTTTCGCTTGTATCATCTC	MATa fingerprint 13
JOHE24664	TATCTCGATGAAGAACCACTCAAAAT
JOHE24665	GGAGTAAACGGATTAACCGACAG	MATa fingerprint 14
JOHE26119	GAAAACCGAGTCATATCAATCCA
JOHE25991	GGAGTAAACGGATTAACCGACAG	MATa fingerprint 15
JOHE25992	GAAAACCGAGTCATATCAATCCA
JOHE26374	CTACGTCAAGAGGGAACAGCTT	MATα fingerprint 1
JOHE26375	GCTTGTCTCATCTGGTGTGGTA
JOHE24705	TGGATACATGTACCGATACCACA	MATα fingerprint 2
JOHE24706	GTGAACTAACCGGAGGAAATTCT
JOHE24707	AGAATTTCCTCCGGTTAGTTCAC	MATα fingerprint 3
JOHE24708	ATCCAGGTAAACTGGTTCATCG
JOHE26376	CATCCGATGAACCAGTTTACCT	MATα fingerprint 4
JOHE26377	TCCTCTTCTTGTCATCCCTGAT
JOHE24709	ATCAGGGATGACAAGAAGAGGAT	MATα fingerprint 5
JOHE24710	AACCCGTTAAGGTAACTCACGAT
JOHE26378	GTGAGTTACCTTAACGGGTTCG	MATα fingerprint 6
JOHE26379	CGGGACCTATGAACGAGATTTA
JOHE24711	AATCTTGAGCTAGCAGCCTTTTT	MATα fingerprint 7
JOHE24891	TCCCTCAACAGATTAAACATCTCA
JOHE10625	CTCCTCATCGCACTGCTGTTA	MATα fingerprint 8
JOHE10626	ACTACGGCCAAAGAGTCAGAA
JOHE26380	TTTTCCTGTTCCAGCGAATAAG	MATα fingerprint 9
JOHE26381	CAAATTCCCCAGACACCGTAT
JOHE24713	TTTGTGATGATCGGTCTGAGAGT	MATα fingerprint 10
JOHE24714	CCTGTCTGACTCTCTTCAAGCAT
JOHE26382	ATCAACGGTCAACAAACTAGCA	MATα fingerprint 11
JOHE26383	GGACATTCACAAATGTGGACAG
JOHE25943	TGTCAATACCCATGCTTTTAAGG	MATα fingerprint 12
JOHE25944	CCCAAATGTAGTAAGGCAGCTA
JOHE26384	TTACCCAAAGTGCATTGTCAAC	MATα fingerprint 13
JOHE26385	ACGTCTACCAAGCAGGAATGAT
JOHE10617	TGCCGCTCATCATTCCCACTT	MATα fingerprint 14
JOHE10618	GTTCCGGGCAACATCTACTGA
JOHE26304	ATCCCACCTCGCTAATCTGTAA	MATα fingerprint 15
JOHE26307	TAAATGCTCGTTACATGGATGC
JOHE25947	CAGCAGTCACAGCACTAAGTGA	MATα fingerprint 16
JOHE25948	TTGAGAGAAACTTTCGGATTCAG
JOHE26386	TTTTATATCATCCCGCTTCACA	MATα fingerprint 17
JOHE26387	ACCCATCTGGTAGGAAGCTACA
JOHE26388	ACTACCATATGAAGAATGCGACAA	MATα fingerprint 18
JOHE26389	TTTGACTGAATCACCACCATTTAG
JOHE26390	ATTGAGGAAAAGTGCGTGATCT	MATα fingerprint 19
JOHE26391	ACCTCGACAATTCCTCAGTCTC
JOHE10633	CTGAGCTTGGAGCCAACGTCA	MATα fingerprint 20
JOHE10634	TAAAGACAGTGAAGGCGTCAT
JOHE26392	TGCACAGCAGGAGTAGTCTTTT	MATα fingerprint 21
JOHE26393	GAAAAGCTTGCTTCTCCACATA
JOHE25951	CTCCGAAACTGTGTCTCAAAGT	MATα fingerprint 22
JOHE25952	CATCTTTGGATCCATCAGTGTT
JOHE26394	CGGTTATAACAGTTGCGTTCAC	MATα fingerprint 23
JOHE26395	GGTAGAGAGAGCAGACGAGGAG
*The location of the fingerprints (i.e., regions spanned in MAT) are detailed in Figure 7, with results shown in Figures 7 and S6
