# Supplementary material for: A Diverse Population of Cryptococcus gattii Molecular Type VGIII in Southern Californian HIV/AIDS Patients
Source: PLoS Pathog. 2011 Sep 1;7(9):e1002205. doi: 10.1371/journal.ppat.1002205 (PMC3164645; doi:10.1371/journal.ppat.1002205)
Supplement: Table S4 — GenBank accession numbers for all of the MLST alleles represented in the text and figures, and sequences of the mating type loci. (XLSX) [file ppat.1002205.s010.xlsx]

## Sheet: Sheet1
GenBank Accession number	Submission Details	GenBank Accession number	Submission Details
AY973641	MLST allele SXI1alpha_7	DQ198324	MLST allele GPD1_23
DQ096304	MLST allele SXI1alpha_12	DQ198327	MLST allele GPD1_26
DQ096306	MLST allele SXI1alpha_14	DQ096397	MLST allele LAC1_1
DQ198305	MLST allele SXI1alpha_15	DQ096398	MLST allele LAC1_2
DQ096307	MLST allele SXI1alpha_16	DQ096399	MLST allele LAC1_3
AY973651	MLST allele SXI1alpha_17	DQ096400	MLST allele LAC1_4
DQ096308	MLST allele SXI1alpha_18	DQ096401	MLST allele LAC1_5
DQ198312	MLST allele SXI1alpha_31	DQ096405	MLST allele LAC1_9
DQ198313	MLST allele SXI1alpha_32	DQ096406	MLST allele LAC1_10
DQ198314	MLST allele SXI1alpha_33	DQ096410	MLST allele LAC1_14
DQ198315	MLST allele SXI1alpha_34	DQ096411	MLST allele LAC1_15
HQ165757	MLST allele SXI1alpha_38	DQ198351	MLST allele LAC1_20
DQ096310	MLST allele SXI2a_4	DQ198353	MLST allele LAC1_22
DQ096311	MLST allele IGS_1	DQ198354	MLST allele LAC1_23
DQ096313	MLST allele IGS_3	HQ165759	MLST allele LAC1_25
DQ096314	MLST allele IGS_4	DQ096416	MLST allele CAP10_1
DQ096315	MLST allele IGS_5	DQ096417	MLST allele CAP10_2
DQ096318	MLST allele IGS_8	DQ096419	MLST allele CAP10_4
DQ096320	MLST allele IGS_11	DQ096421	MLST allele CAP10_6
DQ096323	MLST allele IGS_14	DQ096422	MLST allele CAP10_7
DQ096327	MLST allele IGS_18	HQ165760	MLST allele CAP10_17
DQ198330	MLST allele IGS_23	DQ096343	MLST allele PLB1_1
HQ165758	MLST allele IGS_33	DQ096345	MLST allele PLB1_3
DQ096358	MLST allele TEF1_1	DQ096346	MLST allele PLB1_4
DQ096359	MLST allele TEF1_2	DQ096347	MLST allele PLB1_5
DQ096360	MLST allele TEF1_3	DQ096348	MLST allele PLB1_6
DQ096361	MLST allele TEF1_4	DQ198343	MLST allele PLB1_17
DQ096364	MLST allele TEF1_7	DQ198346	MLST allele PLB1_20
DQ096367	MLST allele TEF1_10	DQ198347	MLST allele PLB1_21
DQ198340	MLST allele TEF1_21	DQ198349	MLST allele PLB1_23
DQ198341	MLST allele TEF1_22	DQ096330	MLST allele MPD1_1
DQ096377	MLST allele GPD1_1	DQ096331	MLST allele MPD1_2
DQ096379	MLST allele GPD1_3	DQ096332	MLST allele MPD1_3
DQ096380	MLST allele GPD1_4	DQ096334	MLST allele MPD1_5
DQ096381	MLST allele GPD1_5	DQ096335	MLST allele MPD1_6
DQ096383	MLST allele GPD1_7	DQ096337	MLST allele MPD1_8
DQ096385	MLST allele GPD1_9	DQ096340	MLST allele MPD1_11
DQ096388	MLST allele GPD1_12	DQ198320	MLST allele MPD1_14
DQ096390	MLST allele GPD1_14	HQ165761	MLST allele MPD1_17
DQ096394	MLST allele GPD1_18	HQ165762	MLST allele MPD1_18
HQ396150	NIH312 MATalpha locus	HQ396149	B4546 MATa locus

## Sheet: Sheet2
MLST allele SXI2a_6
MLST allele IGS_31
MLST allele IGS_34
MLST allele GPD1_27
MLST allele HOG1_6
MLST allele HOG1_7
MLST allele HOG1_8
MLST allele HOG1_9
MLST allele HOG1_10
MLST allele HOG1_11
MLST allele BWC1_4
MLST allele BWC1_5
MLST allele BWC1_6
MLST allele BWC1_7
MLST allele BWC1_9
MLST allele CNB1_4
MLST allele CNB1_5
MLST allele CNB1_6
MLST allele TOR1_5
MLST allele TOR1_6
MLST allele TOR1_7
MLST allele CRG1_6
MLST allele CRG1_7
MLST allele CRG1_8
MLST allele CRG1_9
MLST allele FTR1_7
MLST allele CAP59_5
MLST allele CAP59_6
MLST allele CAP59_7
MLST allele CAP59_8
MLST allele CAP59_9
