# Supplementary material for: A Diverse Population of Cryptococcus gattii Molecular Type VGIII in Southern Californian HIV/AIDS Patients
Source: PLoS Pathog. 2011 Sep 1;7(9):e1002205. doi: 10.1371/journal.ppat.1002205 (PMC3164645; doi:10.1371/journal.ppat.1002205)
Supplement: Table S5 — Detailed sequence type information from Figure 3 and Figure S1. (XLSX) [file ppat.1002205.s011.xlsx]

## Sheet: Sheet1
Isolate	Strain origin (if known)	ST
CA1873	CA clinical	1
EJB11	WA State clinical	1
MMC08-897	OR State feline	1
CA1879	CA clinical	1
CA1499	CA clinical	1
NIH184	Australia clinical	1
B4499	Australia clinical	1
B4544	Clinical	1
62270/571_159	Australia veterinary	1
V28/571_169	Australia veterinary	1
DUMC140.97	Colombia clinical	2
DUMC139.97	Colombia clinical	2
94/943-7	Mexico clinical	3
CA1283	CA clinical	4
CA1093	CA clinical	5
B4546	N/A	6
MEX203	Mexico clinical	7
NIH112	Clinical	8
NIH836	Clinical	9
NIH18	Clinical	9
NIH257	Clinical	9
B13C	Asia clinical	9
NIH187	Clinical	9
CA1232	CA clinical	10
CA1292	CA clinical	11
CA1277	CA clinical	12
CA1227	CA clinical	12
CA1053	CA clinical	13
CA1767	CA clinical	13
NIH179	Clinical	14
CA1135	CA clinical	15
CA1909	CA clinical	15
CA1573	CA clinical	15
CA1574	CA clinical	15
CA1308	CA clinical	15
CA2382	CA clinical	15
CA1185	CA clinical	15
WM161	CA environmental	16
MEX221	Mexico clinical	17
MEX278	Mexico clinical	17
CA2350	CA clinical	18
CA1521	CA clinical	18
ICB108	Brazil clinical	19
CA1508	CA clinical	19
ATCC 32608	CA clinical	19
CA1280	CA clinical	20
CA2339	CA clinical	20
97/428	Mexico clinical	21
97/433	Mexico clinical	22
MEX240	Mexico clinical	23
94/943-6	Mexico clinical	23
NIH312	Clinical	24
ICB88	Brazil clinical	25
CA2318	CA clinical	26
CA1514	CA clinical	26
CA1089	CA clinical	26
CA1222	CA clinical	26
CA1700	CA clinical	27
97/426	Mexico clinical	28
97/427	Mexico clinical	28
