# Supplementary material for: A Diverse Population of Cryptococcus gattii Molecular Type VGIII in Southern Californian HIV/AIDS Patients
Source: PLoS Pathog. 2011 Sep 1;7(9):e1002205. doi: 10.1371/journal.ppat.1002205 (PMC3164645; doi:10.1371/journal.ppat.1002205)
Supplement: Table S6 — Strains used in this study. (XLSX) [file ppat.1002205.s012.xlsx]

## Sheet: Sheet1
Strain	Species	Molecular Type
62270/571_159	C. gattii	VGIII
94/943-6	C. gattii	VGIII
94/943-7	C. gattii	VGIII
97/426	C. gattii	VGIII
97/427	C. gattii	VGIII
97/428	C. gattii	VGIII
97/433	C. gattii	VGIII
ATCC 32608	C. gattii	VGIII
B13C	C. gattii	VGIII
B4499	C. gattii	VGIII
B4544	C. gattii	VGIII
B4546	C. gattii	VGIII
CA1053	C. gattii	VGIII
CA1089	C. gattii	VGIII
CA1093	C. gattii	VGIII
CA1135	C. gattii	VGIII
CA1185	C. gattii	VGIII
CA1222	C. gattii	VGIII
CA1227	C. gattii	VGIII
CA1232	C. gattii	VGIII
CA1277	C. gattii	VGIII
CA1280	C. gattii	VGIII
CA1283	C. gattii	VGIII
CA1292	C. gattii	VGIII
CA1308	C. gattii	VGIII
CA1499	C. gattii	VGIII
CA1508	C. gattii	VGIII
CA1514	C. gattii	VGIII
CA1521	C. gattii	VGIII
CA1573	C. gattii	VGIII
CA1574	C. gattii	VGIII
CA1700	C. gattii	VGIII
CA1767	C. gattii	VGIII
CA1873	C. gattii	VGIII
CA1879	C. gattii	VGIII
CA1909	C. gattii	VGIII
CA2318	C. gattii	VGIII
CA2339	C. gattii	VGIII
CA2350	C. gattii	VGIII
CA2382	C. gattii	VGIII
DUMC139.97	C. gattii	VGIII
DUMC140.97	C. gattii	VGIII
EJB11	C. gattii	VGIII
ICB108	C. gattii	VGIII
ICB88	C. gattii	VGIII
MEX203	C. gattii	VGIII
MEX221	C. gattii	VGIII
MEX240	C. gattii	VGIII
MEX278	C. gattii	VGIII
MMC08-897	C. gattii	VGIII
NIH112	C. gattii	VGIII
NIH179	C. gattii	VGIII
NIH18	C. gattii	VGIII
NIH184	C. gattii	VGIII
NIH187	C. gattii	VGIII
NIH257	C. gattii	VGIII
NIH312	C. gattii	VGIII
NIH836	C. gattii	VGIII
V28/571_169	C. gattii	VGIII
WM161	C. gattii	VGIII
CA1565	C. gattii	VGI
CA1014	C. gattii	VGII
WM276	C. gattii	VGI
MMRL2651	C. gattii	VGIV
E566	C. gattii	VGI
LA55	C. gattii	VGII
CA1388	Hybrid	unknown
CA2355	Hybrid	unknown
H99	C. neoformans	var. grubii
JEC21	C. neoformans	var. neoformans
S90	S. cerevisiae	WT
S109	S. cerevisiae	fcy1 deletion
